# Supplementary material for: Utility Assessment of Isolated Starch and Extract from Thai Yam (Dioscorea hispida Dennst.) for Cosmetic via In Vitro and In Vivo Studies
Source: Life (Basel). 2025 Jan 22;15(2):151. doi: 10.3390/life15020151 (PMC11856013; doi:10.3390/life15020151)
Supplement: Supplementary file 1 [file life-15-00151-s001.zip]

Archive with 1 entries (1 files):
- life-3425824-supplementary.pdf
